# Supplementary material for: CRISPR-Cas9 targeting the blaKPC gene in a clinical isolate of Klebsiella michiganensis: Reduction of imipenem resistance and changes in genomic carbapenem resistance determinants
Source: PLoS One. 2025 Aug 12;20(8):e0328521. doi: 10.1371/journal.pone.0328521 (PMC12342280; doi:10.1371/journal.pone.0328521)
Supplement: S1 Table — (XLSX) [file pone.0328521.s004.xlsx]

## Sheet: Sheet1
PCR primers and conditions
ID Oligos	5'→3'	Amplicon size	PCR conditions	Source or reference
P_KP_Fw	TTTACAGCTAGCTCAGTCCTAGGTATTATGCTAGCTACTAGAGTCACACAGGAAAGTACTAGAATGTCACTGTATCGCCGTC	945 bp	94°C, 5m, 30x: 94°C, 30s; 60°C, 1m; 72°C, 1m, 72°C, 5m	This study
P_KP_Rv	TTACTGCCCGTTGACGCC
KPC_ED_Fw	ATGTCACTGTATCGCCGTC	327 bp	95°C, 3 s, 40x: 95°C, 5s; 60°C, 30s.	This study
KPC_ED_Rv	TTCCGAGATGGGTGACCA
Cm_Fw	ACTTGGTCTGACAGCTCGAG	933 bp	94°C, 5m, 30x: 94°C, 30s; 58°C, 1m; 72°C, 1m, 72°C, 5m	This study
Cm_Rv	TTTCTTAGACGTCAGGTGGC
VF2	TGCCACCTGACGTCTAAGAA	5,384 bp	94°C, 2m, 30x: 94°C, 30s; 50°C, 30s; 72°C, 6m, 72°C, 7m.	Registry of Standard Biological Part
VR	ATTACCGCCTTTGAGTGAGC
omp36_Fw	TTAAAGTACTGTCCCTCCTGG	130 bp	95°C, 3 s, 40x: 95°C, 5s; 55°C, 30s.	Hong et al., 2013
omp36_Rv	TCAGAGAAGTAGTGCAGACCGTCA
16S_Fw	TCCTACGGGAGGCAGCAGT	467 bp		Nadkarni, 2002
16S_Rv	GGACTACCAGGGTATCTAATCCTGTT
References:
Registry of Standard Biological Parts (2024). Primers/Catalog. Available at: https://parts.igem.org/Primers/Catalog (accessed 19.01.2024)
Hong JH, Clancy CJ, Cheng S, Shields RK, Chen L, Doi Y, Zhao Y, Perlin DS, Kreiswirth BN, Nguyen MH. Characterization of porin expression in Klebsiella pneumoniae Carbapenemase (KPC)-producing K. pneumoniae identifies isolates most susceptible to the combination of colistin and carbapenems. Antimicrob Agents Chemother. 2013 May;57(5):2147-53. doi: 10.1128/AAC.02411-12. Epub 2013 Mar 4. PMID: 2345…
Nadkarni MA, Martin FE, Jacques NA, Hunter N. Determination of bacterial load by real-time PCR using a broad-range (universal) probe and primers set. Microbiology (Reading). 2002 Jan;148(Pt 1):257-266. doi: 10.1099/00221287-148-1-257. PMID: 11782518.
